# Supplementary material for: Effects of Chemokine Ligand 2 on Budding of Bovine Foamy Virus
Source: Viruses. 2023 Sep 1;15(9):1867. doi: 10.3390/v15091867 (PMC10536199; doi:10.3390/v15091867)
Supplement: Supplementary file 1 [file viruses-15-01867-s001.zip]

Archive with 1 entries (1 files):
- viruses-2442596-supplementary.pdf
